# Supplementary material for: Relationship between Cardiac Acoustic Biomarkers and Pulmonary Artery Pressure in Patients with Heart Failure
Source: J Clin Med. 2022 Oct 28;11(21):6373. doi: 10.3390/jcm11216373 (PMC9655038; doi:10.3390/jcm11216373)
Supplement: Supplementary file 1 [file jcm-11-06373-s001.zip]

Archive with 1 entries (1 files):
- jcm-1957082-supplementary.pdf
